# Supplementary material for: Revision of the subgenus Orthoscymnus Canepari of Scymnus Kugelann (Coleoptera, Coccinellidae), with descriptions of four new species
Source: Zookeys. 2016 Jan 13;(552):91–107. doi: 10.3897/zookeys.552.6167 (PMC4740851; doi:10.3897/zookeys.552.6167)
Supplement: XML Treatment for Scymnus (Orthoscymnus) smetanai [file zookeys.552.6167-treatment2.xml]

<!DOCTYPE tp:taxon-treatment
  PUBLIC "-//TaxonX//DTD Taxonomic Treatment Publishing DTD v0 20100105//EN" "tax-treatment-NSO.dtd">
<tp:taxon-treatment xmlns:tp="http://www.plazi.org/taxpub"><tp:treatment-meta><kwd-group><label>Taxon classification</label><kwd><named-content content-type="kingdom">Animalia</named-content></kwd><kwd><named-content content-type="order">Coleoptera</named-content></kwd><kwd><named-content content-type="family">Coccinellidae</named-content></kwd></kwd-group><mixed-citation publication-type="journal"><person-group><name><surname>Chen</surname><given-names>Xiaosheng</given-names></name><name><surname>Canepari</surname><given-names>Claudio</given-names></name><name><surname>Wang</surname><given-names>Xingmin</given-names></name><name><surname>Ren</surname><given-names>Shunxiang</given-names></name></person-group><article-title>Revision of the subgenus <italic><tp:taxon-name><tp:taxon-name-part taxon-name-part-type="subgenus">Orthoscymnus</tp:taxon-name-part></tp:taxon-name></italic> Canepari of <italic><tp:taxon-name><tp:taxon-name-part taxon-name-part-type="genus">Scymnus</tp:taxon-name-part></tp:taxon-name></italic> Kugelann (<tp:taxon-name><tp:taxon-name-part taxon-name-part-type="order">Coleoptera</tp:taxon-name-part></tp:taxon-name>, <tp:taxon-name><tp:taxon-name-part taxon-name-part-type="family">Coccinellidae</tp:taxon-name-part></tp:taxon-name>), with descriptions of four new species</article-title><source>Zookeys</source><day>13</day><month>1</month><year>2016</year><volume>2016</volume><issue>552</issue><fpage>91</fpage><lpage>107</lpage><pub-id pub-id-type="doi">10.3897/zookeys.552.6167</pub-id></mixed-citation></tp:treatment-meta><tp:nomenclature><tp:taxon-name>
              <tp:taxon-name-part taxon-name-part-type="genus">Scymnus</tp:taxon-name-part>
                            (<tp:taxon-name-part taxon-name-part-type="subgenus">Orthoscymnus</tp:taxon-name-part>)
                            <tp:taxon-name-part taxon-name-part-type="species">smetanai</tp:taxon-name-part></tp:taxon-name><tp:taxon-authority>Canepari, 1997</tp:taxon-authority><xref ref-type="fig" rid="F1">Figs 1a–h</xref><xref ref-type="fig" rid="F8">, 8</xref><tp:nomenclature-citation-list><tp:nomenclature-citation><tp:taxon-name>
                    <tp:taxon-name-part taxon-name-part-type="genus">Scymnus</tp:taxon-name-part> (<tp:taxon-name-part taxon-name-part-type="subgenus">Orthoscymnus</tp:taxon-name-part>) <tp:taxon-name-part taxon-name-part-type="species">smetanai</tp:taxon-name-part></tp:taxon-name><comment>Canepari, 1997: 17; <xref ref-type="bibr" rid="B12">Poorani 2002</xref>: 357; <xref ref-type="bibr" rid="B8">Kovář 2007</xref>: 586.</comment></tp:nomenclature-citation></tp:nomenclature-citation-list></tp:nomenclature><tp:treatment-sec sec-type="Diagnosis"><title>Diagnosis.</title><p>This species can be easily separated from other members of the subgenus <italic><tp:taxon-name><tp:taxon-name-part taxon-name-part-type="subgenus">Orthoscymnus</tp:taxon-name-part></tp:taxon-name></italic> by having entirely reddish brown body. It is also similar to <tp:taxon-name><tp:taxon-name-part taxon-name-part-type="genus">Scymnus</tp:taxon-name-part> (<tp:taxon-name-part taxon-name-part-type="subgenus">Pullus</tp:taxon-name-part>) <tp:taxon-name-part taxon-name-part-type="species">martensi</tp:taxon-name-part></tp:taxon-name> Canepari in general appearance and particularly in the shape of abdominal postcoxal lines, but can be distinguished from it by the much smaller body and the swollen apex of penis bearing short thread-like appendage (Fig. <xref ref-type="fig" rid="F1">1f</xref>).</p></tp:treatment-sec><tp:treatment-sec sec-type="Description"><title>Description.</title><p>
              <abbrev xmlns:xlink="http://www.w3.org/1999/xlink" xlink:title="total length, from apical margin of clypeus to apex of elytra" xlink:type="simple">TL</abbrev>: 1.49–1.59 mm, <abbrev xmlns:xlink="http://www.w3.org/1999/xlink" xlink:title="total width, across both elytra at widest part" xlink:type="simple">TW</abbrev>: 1.09–1.19 mm, <abbrev xmlns:xlink="http://www.w3.org/1999/xlink" xlink:title="total height, at highest part of elytra" xlink:type="simple">TH</abbrev>: 0.69–0.80 mm, <abbrev xmlns:xlink="http://www.w3.org/1999/xlink" xlink:title="total length, from apical margin of clypeus to apex of elytra" xlink:type="simple">TL</abbrev>/<abbrev xmlns:xlink="http://www.w3.org/1999/xlink" xlink:title="total width, across both elytra at widest part" xlink:type="simple">TW</abbrev>: 1.25–1.46, <abbrev xmlns:xlink="http://www.w3.org/1999/xlink" xlink:title="pronotal length, from the middle of anterior margin to the base of pronotum" xlink:type="simple">PL</abbrev>/<abbrev xmlns:xlink="http://www.w3.org/1999/xlink" xlink:title="pronotal width at widest part" xlink:type="simple">PW</abbrev>: 0.56–0.64, <abbrev xmlns:xlink="http://www.w3.org/1999/xlink" xlink:title="elytral length, along suture from base to apex including scutellum" xlink:type="simple">EL</abbrev>/<abbrev xmlns:xlink="http://www.w3.org/1999/xlink" xlink:title="elytral width, equal to TW" xlink:type="simple">EW</abbrev>: 1.03–1.17, <abbrev xmlns:xlink="http://www.w3.org/1999/xlink" xlink:title="head width, at widest part including eyes" xlink:type="simple">HW</abbrev>/<abbrev xmlns:xlink="http://www.w3.org/1999/xlink" xlink:title="pronotal width at widest part" xlink:type="simple">PW</abbrev>: 0.54–0.59, <abbrev xmlns:xlink="http://www.w3.org/1999/xlink" xlink:title="pronotal width at widest part" xlink:type="simple">PW</abbrev>/<abbrev xmlns:xlink="http://www.w3.org/1999/xlink" xlink:title="elytral width, equal to TW" xlink:type="simple">EW</abbrev>: 0.66–0.74.</p><p>Body rounded oval, moderately convex, entirely reddish brown, dorsum covered with white pubescence (Figs <xref ref-type="fig" rid="F1">1a–c</xref>).</p><p>Head with fine frontal punctures, slightly larger than eye facets, 1.0–2.0 diameters apart. Eyes densely faceted, interocular distance 0.45 times head width. Pronotal punctures as large as those on frons, 1.0–2.0 diameters apart. Surface of elytra with punctures larger than those on pronotum, separated by 2.0–3.0 diameters. Prosternal process trapezoidal, 2 times as long as its width at base; with lateral carinae extending to anterior margin of prosternum, distinctly convergent anteriorly. Abdominal postcoxal lines reaching 3/4 length of abdominal ventrite 1 (Fig. <xref ref-type="fig" rid="F1">1d</xref>), area enclosed by lines coarsely punctate, narrowly smooth along line. Abdominal ventrite 5 with apex truncate in male.</p><p>Male genitalia. Penis stout; penis capsule with small and curved inner arm, outer arm large bearing horn-shaped appendage (Fig. <xref ref-type="fig" rid="F1">1e</xref>); apex of penis distinctly swollen, bearing short thread-like appendage (Fig. <xref ref-type="fig" rid="F1">1f</xref>). Tegmen stout (Fig. <xref ref-type="fig" rid="F1">1g–h</xref>) with penis guide widest at base, gradually tapering to blunt apex in ventral view (Fig. <xref ref-type="fig" rid="F1">1g</xref>). Parameres longer than penis guide, densely covered with long setae at apices and inner sides (Fig. <xref ref-type="fig" rid="F1">1h</xref>).</p><p>Female externally similar to male but with abdominal ventrite 5 rounded apically.</p></tp:treatment-sec><tp:treatment-sec sec-type="type material"><title>Type material.</title><p>
              <bold>Holotype</bold>: male, “Nepal, Khandbari Distr., forest above Ahale, (<named-content xmlns:xlink="http://www.w3.org/1999/xlink" content-type="dwc:verbatimCoordinates" xlink:type="simple">27°27.62'N, 87°11.49'E</named-content>), 2300m, 26. III. 82, leg. Smetana” (<abbrev xmlns:xlink="http://www.w3.org/1999/xlink" content-type="institution" xlink:title="Museum National d’Histoire Naturelle, Genéve" xlink:type="simple">MNHG</abbrev>).</p></tp:treatment-sec><tp:treatment-sec sec-type="material"><title>Other material examined.</title><p>
              <bold>Nepal: Koshi</bold>: 1♂, on the way from Dharan to Dhankuta, <named-content xmlns:xlink="http://www.w3.org/1999/xlink" content-type="dwc:verbatimCoordinates" xlink:type="simple">26°52.94'N, 87°19.74'E</named-content>, 400-700 m, 20. X. 2011, Chen XS leg.</p></tp:treatment-sec><tp:treatment-sec sec-type="Distribution"><title>Distribution.</title><p>Nepal (Koshi).</p><fig id="F8" position="float" orientation="portrait"><label>Figure 8.</label><caption><p>Distribution map. <tp:taxon-name><tp:taxon-name-part taxon-name-part-type="genus">Scymnus</tp:taxon-name-part> (<tp:taxon-name-part taxon-name-part-type="subgenus">Orthoscymnus</tp:taxon-name-part>) <tp:taxon-name-part taxon-name-part-type="species">smetanai</tp:taxon-name-part></tp:taxon-name> Canepari (●); <tp:taxon-name><tp:taxon-name-part taxon-name-part-type="genus">Scymnus</tp:taxon-name-part> (<tp:taxon-name-part taxon-name-part-type="subgenus">Orthoscymnus</tp:taxon-name-part>) <tp:taxon-name-part taxon-name-part-type="species">jilongicus</tp:taxon-name-part></tp:taxon-name> Chen &amp; Ren, sp. n. (▲); <tp:taxon-name><tp:taxon-name-part taxon-name-part-type="genus">Scymnus</tp:taxon-name-part> (<tp:taxon-name-part taxon-name-part-type="subgenus">Orthoscymnus</tp:taxon-name-part>) <tp:taxon-name-part taxon-name-part-type="species">paradoxus</tp:taxon-name-part></tp:taxon-name> Chen &amp; Ren, sp. n. (■); <tp:taxon-name><tp:taxon-name-part taxon-name-part-type="genus">Scymnus</tp:taxon-name-part> (<tp:taxon-name-part taxon-name-part-type="subgenus">Orthoscymnus</tp:taxon-name-part>) <tp:taxon-name-part taxon-name-part-type="species">rhododendri</tp:taxon-name-part></tp:taxon-name> Canepari (★).</p></caption><graphic xmlns:xlink="http://www.w3.org/1999/xlink" xlink:href="zookeys-552-091-g008.jpg" position="float" orientation="portrait" xlink:type="simple" id="oo_72983.jpg"/></fig></tp:treatment-sec><tp:treatment-sec><!--Section generated to contain objects referenced in tp:taxon-treatment.--><fig id="F1" position="float" orientation="portrait"><label>Figure 1.</label><caption><p>
          <tp:taxon-name><tp:taxon-name-part taxon-name-part-type="genus">Scymnus</tp:taxon-name-part> (<tp:taxon-name-part taxon-name-part-type="subgenus">Orthoscymnus</tp:taxon-name-part>) <tp:taxon-name-part taxon-name-part-type="species">smetanai</tp:taxon-name-part></tp:taxon-name> Canepari, 1997: <bold>a</bold> dorsal view <bold>b</bold> frontal view <bold>c</bold> lateral view <bold>d</bold> abdomen <bold>e</bold> penis <bold>f</bold> apex of penis <bold>g</bold> tegmen, ventral view <bold>h</bold> tegmen, lateral view. Scale bars: <bold>a–d</bold>: 0.5 mm, <bold>e–h</bold>: 0.1 mm.</p></caption><graphic xmlns:xlink="http://www.w3.org/1999/xlink" xlink:href="zookeys-552-091-g001.jpg" position="float" orientation="portrait" xlink:type="simple" id="oo_72976.jpg"/></fig></tp:treatment-sec><ref-list><ref id="B12"><mixed-citation xmlns:xlink="http://www.w3.org/1999/xlink" xlink:type="simple">
          <person-group><name name-style="western"><surname>Poorani</surname><given-names>J</given-names></name></person-group> (<year>2002</year>) <article-title>An annotated checklist of the <tp:taxon-name><tp:taxon-name-part taxon-name-part-type="family">Coccinellidae</tp:taxon-name-part></tp:taxon-name> (<tp:taxon-name><tp:taxon-name-part taxon-name-part-type="order">Coleoptera</tp:taxon-name-part></tp:taxon-name>) (excluding <tp:taxon-name><tp:taxon-name-part taxon-name-part-type="subfamily">Epilachninae</tp:taxon-name-part></tp:taxon-name>) of the Indian subregion.</article-title> <source>Oriental Insects</source> <volume>36</volume>: <fpage>307</fpage>–<lpage>383</lpage>. doi: <ext-link xlink:type="simple" ext-link-type="doi" xlink:href="10.1080/00305316.2002.10417335">10.1080/00305316.2002.10417335</ext-link></mixed-citation></ref><ref id="B8"><mixed-citation xmlns:xlink="http://www.w3.org/1999/xlink" xlink:type="simple">
          <person-group><name name-style="western"><surname>Kovář</surname><given-names>I</given-names></name></person-group> (<year>2007</year>) <article-title>New nomenclatorial and taxonomic acts and comments. <tp:taxon-name><tp:taxon-name-part taxon-name-part-type="family">Coccinellidae</tp:taxon-name-part></tp:taxon-name>.</article-title> In: <person-group><name name-style="western"><surname>Löbl</surname><given-names>I</given-names></name><name name-style="western"><surname>Smetana</surname><given-names>A</given-names></name></person-group> (<role>Eds</role>) <source>Catalogue of Palaearctic <tp:taxon-name><tp:taxon-name-part taxon-name-part-type="order">Coleoptera</tp:taxon-name-part></tp:taxon-name></source>, <volume>Volume 4</volume>. <publisher-name>Apollo Books</publisher-name>, <publisher-loc>Stenstrup</publisher-loc>, <fpage>71</fpage>–<lpage>73</lpage>, <fpage>568</fpage>–<lpage>631</lpage>.</mixed-citation></ref></ref-list></tp:taxon-treatment>
