# Supplementary material for: Revision of the subgenus Orthoscymnus Canepari of Scymnus Kugelann (Coleoptera, Coccinellidae), with descriptions of four new species
Source: Zookeys. 2016 Jan 13;(552):91–107. doi: 10.3897/zookeys.552.6167 (PMC4740851; doi:10.3897/zookeys.552.6167)
Supplement: XML Treatment for Scymnus (Orthoscymnus) jilongicus [file zookeys.552.6167-treatment3.xml]

<!DOCTYPE tp:taxon-treatment
  PUBLIC "-//TaxonX//DTD Taxonomic Treatment Publishing DTD v0 20100105//EN" "tax-treatment-NSO.dtd">
<tp:taxon-treatment xmlns:tp="http://www.plazi.org/taxpub"><tp:treatment-meta><kwd-group><label>Taxon classification</label><kwd><named-content content-type="kingdom">Animalia</named-content></kwd><kwd><named-content content-type="order">Coleoptera</named-content></kwd><kwd><named-content content-type="family">Coccinellidae</named-content></kwd></kwd-group><mixed-citation publication-type="journal"><person-group><name><surname>Chen</surname><given-names>Xiaosheng</given-names></name><name><surname>Canepari</surname><given-names>Claudio</given-names></name><name><surname>Wang</surname><given-names>Xingmin</given-names></name><name><surname>Ren</surname><given-names>Shunxiang</given-names></name></person-group><article-title>Revision of the subgenus <italic><tp:taxon-name><tp:taxon-name-part taxon-name-part-type="subgenus">Orthoscymnus</tp:taxon-name-part></tp:taxon-name></italic> Canepari of <italic><tp:taxon-name><tp:taxon-name-part taxon-name-part-type="genus">Scymnus</tp:taxon-name-part></tp:taxon-name></italic> Kugelann (<tp:taxon-name><tp:taxon-name-part taxon-name-part-type="order">Coleoptera</tp:taxon-name-part></tp:taxon-name>, <tp:taxon-name><tp:taxon-name-part taxon-name-part-type="family">Coccinellidae</tp:taxon-name-part></tp:taxon-name>), with descriptions of four new species</article-title><source>Zookeys</source><day>13</day><month>1</month><year>2016</year><volume>2016</volume><issue>552</issue><fpage>91</fpage><lpage>107</lpage><pub-id pub-id-type="doi">10.3897/zookeys.552.6167</pub-id></mixed-citation></tp:treatment-meta><tp:nomenclature><tp:taxon-name>
              <tp:taxon-name-part taxon-name-part-type="genus">Scymnus</tp:taxon-name-part>
                            (<tp:taxon-name-part taxon-name-part-type="subgenus">Orthoscymnus</tp:taxon-name-part>)
                            <tp:taxon-name-part taxon-name-part-type="species">jilongicus</tp:taxon-name-part><object-id xmlns:xlink="http://www.w3.org/1999/xlink" content-type="zoobank" xlink:type="simple">http://zoobank.org/9BFB1A7E-BDE1-4F86-83E2-1E0592F0490D</object-id></tp:taxon-name><tp:taxon-authority>Chen &amp; Ren</tp:taxon-authority><tp:taxon-status xmlns:xlink="http://www.w3.org/1999/xlink" xlink:type="simple">sp. n.</tp:taxon-status><xref ref-type="fig" rid="F2">Figs 2a–h</xref><xref ref-type="fig" rid="F8">, 8</xref><!--PageBreak--></tp:nomenclature><tp:treatment-sec sec-type="Diagnosis"><title>Diagnosis.</title><p>This species can be separated from other species within the subgenus <italic><tp:taxon-name><tp:taxon-name-part taxon-name-part-type="subgenus">Orthoscymnus</tp:taxon-name-part></tp:taxon-name></italic> by having a large X-shaped yellow macula on elytra, extending from basal <!--PageBreak-->fourth to elytral apex (Fig. <xref ref-type="fig" rid="F2">2a</xref>). It is also similar to <tp:taxon-name><tp:taxon-name-part taxon-name-part-type="genus">Scymnus</tp:taxon-name-part> (<tp:taxon-name-part taxon-name-part-type="subgenus">Pullus</tp:taxon-name-part>) <tp:taxon-name-part taxon-name-part-type="species">testacecollis</tp:taxon-name-part></tp:taxon-name> Kapur in male genitalia, but can be distinguished from it by having slender parameres slightly shorter than penis guide in lateral view (Fig. <xref ref-type="fig" rid="F2">2h</xref>). In <tp:taxon-name><tp:taxon-name-part taxon-name-part-type="genus">Scymnus</tp:taxon-name-part> (<tp:taxon-name-part taxon-name-part-type="subgenus">Pullus</tp:taxon-name-part>) <tp:taxon-name-part taxon-name-part-type="species">testacecollis</tp:taxon-name-part></tp:taxon-name>, the elytra is black with apical 1/4 testaceous; the parameres are narrow at base and expanding gradually toward apex, nearly as long as penis guide in lateral view (see <xref ref-type="bibr" rid="B6">Kapur 1963</xref>).</p></tp:treatment-sec><tp:treatment-sec sec-type="Description"><title>Description.</title><p>
              <abbrev xmlns:xlink="http://www.w3.org/1999/xlink" xlink:title="total length, from apical margin of clypeus to apex of elytra" xlink:type="simple">TL</abbrev>: 1.96–2.06mm, <abbrev xmlns:xlink="http://www.w3.org/1999/xlink" xlink:title="total width, across both elytra at widest part" xlink:type="simple">TW</abbrev>: 1.15–1.25mm, <abbrev xmlns:xlink="http://www.w3.org/1999/xlink" xlink:title="total height, at highest part of elytra" xlink:type="simple">TH</abbrev>: 0.81–0.82mm, <abbrev xmlns:xlink="http://www.w3.org/1999/xlink" xlink:title="total length, from apical margin of clypeus to apex of elytra" xlink:type="simple">TL</abbrev>/<abbrev xmlns:xlink="http://www.w3.org/1999/xlink" xlink:title="total width, across both elytra at widest part" xlink:type="simple">TW</abbrev>: 1.65–1.70, <abbrev xmlns:xlink="http://www.w3.org/1999/xlink" xlink:title="pronotal length, from the middle of anterior margin to the base of pronotum" xlink:type="simple">PL</abbrev>/<abbrev xmlns:xlink="http://www.w3.org/1999/xlink" xlink:title="pronotal width at widest part" xlink:type="simple">PW</abbrev>: 0.53–0.55, <abbrev xmlns:xlink="http://www.w3.org/1999/xlink" xlink:title="elytral length, along suture from base to apex including scutellum" xlink:type="simple">EL</abbrev>/<abbrev xmlns:xlink="http://www.w3.org/1999/xlink" xlink:title="elytral width, equal to TW" xlink:type="simple">EW</abbrev>: 1.27–1.34, <abbrev xmlns:xlink="http://www.w3.org/1999/xlink" xlink:title="head width, at widest part including eyes" xlink:type="simple">HW</abbrev>/<abbrev xmlns:xlink="http://www.w3.org/1999/xlink" xlink:title="pronotal width at widest part" xlink:type="simple">PW</abbrev>: 0.59–0.61, <abbrev xmlns:xlink="http://www.w3.org/1999/xlink" xlink:title="pronotal width at widest part" xlink:type="simple">PW</abbrev>/<abbrev xmlns:xlink="http://www.w3.org/1999/xlink" xlink:title="elytral width, equal to TW" xlink:type="simple">EW</abbrev>: 0.74–0.76.</p><p>Body elongate oval, slightly convex, dorsum covered with white pubescence (Fig. <xref ref-type="fig" rid="F2">2a–c</xref>). Head, antennae and mouthparts yellowish brown. Pronotum yellow. Scutellum black. Elytra black with large X-shaped, yellow macula at middle, extending to its apex (Fig. <xref ref-type="fig" rid="F4">4a</xref>). Prothoracic hypomeron yellow. Prosternum brown to black. Mesoventrite and metaventrite black. Elytral epipleuron brown with inner and outer margins black. Legs yellowish brown.</p><p>Head with fine frontal punctures, as large as eye facets, 1.0–2.0 diameters apart. Eyes densely faceted, interocular distance 0.51 times head width. Pronotal punctures similar to those on frons, 1.0–1.5 diameters apart. Surface of elytra with punctures much coarser than those on pronotum, separated by 1.0–2.0 diameters. Prosternal process rectangular, 3.5 times as long as its width at base; with lateral carinae parallel, extending to anterior margin of prosternum. Abdominal postcoxal lines reaching 2/3 <!--PageBreak-->length of abdominal ventrite 1 (Fig. <xref ref-type="fig" rid="F2">2d</xref>), area enclosed by lines coarsely punctate, narrowly smooth along line. Abdominal ventrite 5 in male with apical margin shallowly emarginate and ventrite 6 strongly emarginate medially.</p><p>Male genitalia. Penis stout and long (Fig. <xref ref-type="fig" rid="F2">2e</xref>); penis capsule highly sclerotized with short inner arm and large outer arm; apex of penis with membranous appendage (Fig. <xref ref-type="fig" rid="F2">2f</xref>). Tegmen extremely stout (Figs <xref ref-type="fig" rid="F2">2g–h</xref>) with penis guide parallel-sided from base to apical 3/4 length, then tapering gradually to pointed apex in ventral view (Fig. <xref ref-type="fig" rid="F2">2g</xref>), flattened and nearly straight in lateral view (Fig. <xref ref-type="fig" rid="F2">2h</xref>). Parameres narrow, slightly shorter than penis guide, densely covered with long setae at apices (Fig. <xref ref-type="fig" rid="F2">2h</xref>).</p><p>Female externally similar to male but with apex of abdominal ventrite 5 truncate and ventrite 6 rounded apically.</p></tp:treatment-sec><tp:treatment-sec sec-type="type material"><title>Type material.</title><p>
              <bold>Holotype</bold>: male, No. <abbrev xmlns:xlink="http://www.w3.org/1999/xlink" content-type="institution" xlink:title="South China Agricultural University, Guangzhou, China" xlink:type="simple">SCAU</abbrev> (E) 13196, <bold>China: Tibet</bold>: Jilong Town, Jilong County, <named-content xmlns:xlink="http://www.w3.org/1999/xlink" content-type="dwc:verbatimCoordinates" xlink:type="simple">28°23.00'N, 85°19.60'E</named-content>, ca 2900 m, 29. X. 2011, Huo LZ leg. <bold>Paratypes (17)</bold>: 2♂13♀ with same data as holotype. 2♂, Zhangmu Port, Nielamu, Rikaze, <named-content xmlns:xlink="http://www.w3.org/1999/xlink" content-type="dwc:verbatimCoordinates" xlink:type="simple">27°58.47'N, 85°58.15'E</named-content>, ca 3000 m, 28. IX. 2009, Chen XS leg. (<abbrev xmlns:xlink="http://www.w3.org/1999/xlink" content-type="institution" xlink:title="South China Agricultural University, Guangzhou, China" xlink:type="simple">SCAU</abbrev>)</p></tp:treatment-sec><tp:treatment-sec sec-type="Etymology"><title>Etymology.</title><p>The species name is derived from the type locality, Jilong Town, Tibet.</p></tp:treatment-sec><tp:treatment-sec><!--Section generated to contain objects referenced in tp:taxon-treatment.--><fig id="F2" position="float" orientation="portrait"><label>Figure 2.</label><caption><p>
          <tp:taxon-name><tp:taxon-name-part taxon-name-part-type="genus">Scymnus</tp:taxon-name-part> (<tp:taxon-name-part taxon-name-part-type="subgenus">Orthoscymnus</tp:taxon-name-part>) <tp:taxon-name-part taxon-name-part-type="species">jilongicus</tp:taxon-name-part></tp:taxon-name> Chen &amp; Ren, sp. n.: <bold>a</bold> dorsal view <bold>b</bold> frontal view <bold>c</bold> lateral view <bold>d</bold> abdomen; <bold>e</bold> penis <bold>f</bold> apex of penis <bold>g</bold> tegmen, ventral view <bold>h</bold> tegmen, lateral view. Scale bars: <bold>a–d</bold>: 0.5 mm, <bold>e–h</bold>: 0.1 mm.</p></caption><graphic xmlns:xlink="http://www.w3.org/1999/xlink" xlink:href="zookeys-552-091-g002.jpg" position="float" orientation="portrait" xlink:type="simple" id="oo_72977.jpg"/></fig><fig id="F8" position="float" orientation="portrait"><label>Figure 8.</label><caption><p>Distribution map. <tp:taxon-name><tp:taxon-name-part taxon-name-part-type="genus">Scymnus</tp:taxon-name-part> (<tp:taxon-name-part taxon-name-part-type="subgenus">Orthoscymnus</tp:taxon-name-part>) <tp:taxon-name-part taxon-name-part-type="species">smetanai</tp:taxon-name-part></tp:taxon-name> Canepari (●); <tp:taxon-name><tp:taxon-name-part taxon-name-part-type="genus">Scymnus</tp:taxon-name-part> (<tp:taxon-name-part taxon-name-part-type="subgenus">Orthoscymnus</tp:taxon-name-part>) <tp:taxon-name-part taxon-name-part-type="species">jilongicus</tp:taxon-name-part></tp:taxon-name> Chen &amp; Ren, sp. n. (▲); <tp:taxon-name><tp:taxon-name-part taxon-name-part-type="genus">Scymnus</tp:taxon-name-part> (<tp:taxon-name-part taxon-name-part-type="subgenus">Orthoscymnus</tp:taxon-name-part>) <tp:taxon-name-part taxon-name-part-type="species">paradoxus</tp:taxon-name-part></tp:taxon-name> Chen &amp; Ren, sp. n. (■); <tp:taxon-name><tp:taxon-name-part taxon-name-part-type="genus">Scymnus</tp:taxon-name-part> (<tp:taxon-name-part taxon-name-part-type="subgenus">Orthoscymnus</tp:taxon-name-part>) <tp:taxon-name-part taxon-name-part-type="species">rhododendri</tp:taxon-name-part></tp:taxon-name> Canepari (★).</p></caption><graphic xmlns:xlink="http://www.w3.org/1999/xlink" xlink:href="zookeys-552-091-g008.jpg" position="float" orientation="portrait" xlink:type="simple" id="oo_72983.jpg"/></fig><fig id="F4" position="float" orientation="portrait"><label>Figure 4.</label><caption><p>
          <tp:taxon-name><tp:taxon-name-part taxon-name-part-type="genus">Scymnus</tp:taxon-name-part> (<tp:taxon-name-part taxon-name-part-type="subgenus">Orthoscymnus</tp:taxon-name-part>) <tp:taxon-name-part taxon-name-part-type="species">rhododendri</tp:taxon-name-part></tp:taxon-name> Canepari, 1997: <bold>a</bold> dorsal view <bold>b</bold> frontal view <bold>c</bold> lateral view <bold>d</bold> abdomen <bold>e</bold> penis <bold>f</bold> apex of penis <bold>g</bold> tegmen, ventral view <bold>h</bold> tegmen, lateral view. Scale bars: <bold>a–d</bold>: 0.5 mm, <bold>e–h</bold>: 0.1 mm.</p></caption><graphic xmlns:xlink="http://www.w3.org/1999/xlink" xlink:href="zookeys-552-091-g004.jpg" position="float" orientation="portrait" xlink:type="simple" id="oo_72979.jpg"/></fig></tp:treatment-sec><ref-list><ref id="B6"><mixed-citation xmlns:xlink="http://www.w3.org/1999/xlink" xlink:type="simple">
          <person-group><name name-style="western"><surname>Kapur</surname><given-names>AP</given-names></name></person-group> (<year>1963</year>) <article-title>The <tp:taxon-name><tp:taxon-name-part taxon-name-part-type="family">Coccinellidae</tp:taxon-name-part></tp:taxon-name> of the third Mount Everest Expedition, 1924 (<tp:taxon-name><tp:taxon-name-part taxon-name-part-type="order">Coleoptera</tp:taxon-name-part></tp:taxon-name>).</article-title> <source>Bulletin of the British Museum (Natural History) Entomology</source> <volume>14</volume>(<issue>1</issue>): <fpage>3</fpage>–<lpage>48</lpage>.</mixed-citation></ref></ref-list></tp:taxon-treatment>
