# Supplementary material for: Revision of the subgenus Orthoscymnus Canepari of Scymnus Kugelann (Coleoptera, Coccinellidae), with descriptions of four new species
Source: Zookeys. 2016 Jan 13;(552):91–107. doi: 10.3897/zookeys.552.6167 (PMC4740851; doi:10.3897/zookeys.552.6167)
Supplement: XML Treatment for Scymnus (Orthoscymnus) paradoxus [file zookeys.552.6167-treatment4.xml]

<!DOCTYPE tp:taxon-treatment
  PUBLIC "-//TaxonX//DTD Taxonomic Treatment Publishing DTD v0 20100105//EN" "tax-treatment-NSO.dtd">
<tp:taxon-treatment xmlns:tp="http://www.plazi.org/taxpub"><tp:treatment-meta><kwd-group><label>Taxon classification</label><kwd><named-content content-type="kingdom">Animalia</named-content></kwd><kwd><named-content content-type="order">Coleoptera</named-content></kwd><kwd><named-content content-type="family">Coccinellidae</named-content></kwd></kwd-group><mixed-citation publication-type="journal"><person-group><name><surname>Chen</surname><given-names>Xiaosheng</given-names></name><name><surname>Canepari</surname><given-names>Claudio</given-names></name><name><surname>Wang</surname><given-names>Xingmin</given-names></name><name><surname>Ren</surname><given-names>Shunxiang</given-names></name></person-group><article-title>Revision of the subgenus <italic><tp:taxon-name><tp:taxon-name-part taxon-name-part-type="subgenus">Orthoscymnus</tp:taxon-name-part></tp:taxon-name></italic> Canepari of <italic><tp:taxon-name><tp:taxon-name-part taxon-name-part-type="genus">Scymnus</tp:taxon-name-part></tp:taxon-name></italic> Kugelann (<tp:taxon-name><tp:taxon-name-part taxon-name-part-type="order">Coleoptera</tp:taxon-name-part></tp:taxon-name>, <tp:taxon-name><tp:taxon-name-part taxon-name-part-type="family">Coccinellidae</tp:taxon-name-part></tp:taxon-name>), with descriptions of four new species</article-title><source>Zookeys</source><day>13</day><month>1</month><year>2016</year><volume>2016</volume><issue>552</issue><fpage>91</fpage><lpage>107</lpage><pub-id pub-id-type="doi">10.3897/zookeys.552.6167</pub-id></mixed-citation></tp:treatment-meta><tp:nomenclature><tp:taxon-name>
              <tp:taxon-name-part taxon-name-part-type="genus">Scymnus</tp:taxon-name-part>
                            (<tp:taxon-name-part taxon-name-part-type="subgenus">Orthoscymnus</tp:taxon-name-part>)
                            <tp:taxon-name-part taxon-name-part-type="species">paradoxus</tp:taxon-name-part><object-id xmlns:xlink="http://www.w3.org/1999/xlink" content-type="zoobank" xlink:type="simple">http://zoobank.org/3FF40A9D-ED14-4140-9923-7B9FB0989248</object-id></tp:taxon-name><tp:taxon-authority>Chen &amp; Ren</tp:taxon-authority><tp:taxon-status xmlns:xlink="http://www.w3.org/1999/xlink" xlink:type="simple">sp. n.</tp:taxon-status><xref ref-type="fig" rid="F3">Figs 3a–h</xref><xref ref-type="fig" rid="F8">, 8</xref></tp:nomenclature><tp:treatment-sec sec-type="Diagnosis"><title>Diagnosis.</title><p>This species can be easily recognized by its elongate and compressed body and the peculiar characters on male genitalia, particularly the extremely broad, spade-shaped penis guide in ventral view (Fig. <xref ref-type="fig" rid="F3">3g</xref>).</p></tp:treatment-sec><tp:treatment-sec sec-type="Description"><title>Description.</title><p>
              <abbrev xmlns:xlink="http://www.w3.org/1999/xlink" xlink:title="total length, from apical margin of clypeus to apex of elytra" xlink:type="simple">TL</abbrev>: 1.64–1.96 mm, <abbrev xmlns:xlink="http://www.w3.org/1999/xlink" xlink:title="total width, across both elytra at widest part" xlink:type="simple">TW</abbrev>: 0.97–1.09 mm, <abbrev xmlns:xlink="http://www.w3.org/1999/xlink" xlink:title="total height, at highest part of elytra" xlink:type="simple">TH</abbrev>: 0.70–0.77 mm, <abbrev xmlns:xlink="http://www.w3.org/1999/xlink" xlink:title="total length, from apical margin of clypeus to apex of elytra" xlink:type="simple">TL</abbrev>/<abbrev xmlns:xlink="http://www.w3.org/1999/xlink" xlink:title="total width, across both elytra at widest part" xlink:type="simple">TW</abbrev>: 1.69–1.79, <abbrev xmlns:xlink="http://www.w3.org/1999/xlink" xlink:title="pronotal length, from the middle of anterior margin to the base of pronotum" xlink:type="simple">PL</abbrev>/<abbrev xmlns:xlink="http://www.w3.org/1999/xlink" xlink:title="pronotal width at widest part" xlink:type="simple">PW</abbrev>: 0.55–0.56, <abbrev xmlns:xlink="http://www.w3.org/1999/xlink" xlink:title="elytral length, along suture from base to apex including scutellum" xlink:type="simple">EL</abbrev>/<abbrev xmlns:xlink="http://www.w3.org/1999/xlink" xlink:title="elytral width, equal to TW" xlink:type="simple">EW</abbrev>: 1.29–1.37, <abbrev xmlns:xlink="http://www.w3.org/1999/xlink" xlink:title="head width, at widest part including eyes" xlink:type="simple">HW</abbrev>/<abbrev xmlns:xlink="http://www.w3.org/1999/xlink" xlink:title="pronotal width at widest part" xlink:type="simple">PW</abbrev>: 0.59–0.61, <abbrev xmlns:xlink="http://www.w3.org/1999/xlink" xlink:title="pronotal width at widest part" xlink:type="simple">PW</abbrev>/<abbrev xmlns:xlink="http://www.w3.org/1999/xlink" xlink:title="elytral width, equal to TW" xlink:type="simple">EW</abbrev>: 0.74–0.79.</p><p>Body elongate oval, slightly convex, dorsum covered with white pubescence (Figs <xref ref-type="fig" rid="F3">3a–c</xref>). Head, antennae and mouthparts yellowish brown. Pronotum yellow. Scutellum black. Elytra black with apical margin narrowly brown. Prothoracic hypomeron and prosternum yellow. Mesoventrite, metaventrite and elytral epipleura black. Legs yellowish brown.</p><p>Head with fine frontal punctures, as large as eye facets, 0.5–1.0 diameter apart. Eyes densely faceted, interocular distance 0.47 times head width. Pronotal punctures larger than those on frons, 1.0–2.0 diameters apart. Surface of elytra with punctures much larger than those on pronotum, separated by 2.0–3.0 diameters. Prosternal process rectangular, 5 times as long as its width at base; with lateral carinae parallel, extending to anterior margin of prosternum. Abdominal postcoxal lines reaching 4/5 length of abdominal ventrite 1 (Fig. <xref ref-type="fig" rid="F3">3d</xref>), area enclosed by lines finely punctate, broadly smooth along line. Abdominal ventrites 5 and 6 in male strongly emarginate apically.</p><p>Male genitalia. Penis slender (Fig. <xref ref-type="fig" rid="F3">3e</xref>); penis capsule highly sclerotized with short inner arm and large outer arm; apex of penis with membranous appendage (Fig. <xref ref-type="fig" rid="F3">3f</xref>). Tegmen extremely stout (Fig. <xref ref-type="fig" rid="F3">3g–h</xref>) with penis guide broad, spade-shaped in ventral view (Fig. <xref ref-type="fig" rid="F3">3g</xref>). Parameres very narrow in lateral view, slightly longer than penis guide, sparsely covered with long setae at apices and inner sides (Fig. <xref ref-type="fig" rid="F3">3h</xref>).</p><p>Female externally similar to male but with black pronotum, abdominal ventrite 5 truncate and ventrite 6 rounded apically.</p></tp:treatment-sec><tp:treatment-sec sec-type="type material"><title>Type material.</title><p>
              <bold>Holotype</bold>: male, No. <abbrev xmlns:xlink="http://www.w3.org/1999/xlink" content-type="institution" xlink:title="South China Agricultural University, Guangzhou, China" xlink:type="simple">SCAU</abbrev> (E) 13193, <bold>China: Tibet</bold>: Zhangmu Town, Nielamu County, <named-content xmlns:xlink="http://www.w3.org/1999/xlink" content-type="dwc:verbatimCoordinates" xlink:type="simple">27°58.47'N, 85°58.15'E</named-content>, ca 2200 m, 31. X. 2011, Chen XS leg. <bold>Paratypes (5)</bold>: 5♀ with same data as holotype. (<abbrev xmlns:xlink="http://www.w3.org/1999/xlink" content-type="institution" xlink:title="South China Agricultural University, Guangzhou, China" xlink:type="simple">SCAU</abbrev>)</p></tp:treatment-sec><tp:treatment-sec sec-type="Distribution"><title>Distribution.</title><p>China (Tibet).</p></tp:treatment-sec><tp:treatment-sec sec-type="Etymology"><title>Etymology.</title><p>The species name is an adjective derived from Latin (‘<italic>paradoxus</italic>’ = strange), referring to its peculiar shape of penis guide.</p></tp:treatment-sec><tp:treatment-sec><!--Section generated to contain objects referenced in tp:taxon-treatment.--><fig id="F3" position="float" orientation="portrait"><label>Figure 3.</label><caption><p>
          <tp:taxon-name><tp:taxon-name-part taxon-name-part-type="genus">Scymnus</tp:taxon-name-part> (<tp:taxon-name-part taxon-name-part-type="subgenus">Orthoscymnus</tp:taxon-name-part>) <tp:taxon-name-part taxon-name-part-type="species">paradoxus</tp:taxon-name-part></tp:taxon-name> Chen &amp; Ren, sp. n.: <bold>a</bold> dorsal view <bold>b</bold> frontal view <bold>c</bold> lateral view <bold>d</bold> abdomen <bold>e</bold> penis <bold>f</bold> apex of penis <bold>g</bold> tegmen, ventral view <bold>h</bold> tegmen, lateral view. Scale bars: <bold>a–d</bold>: 0.5 mm, <bold>e–h</bold>: 0.1 mm.</p></caption><graphic xmlns:xlink="http://www.w3.org/1999/xlink" xlink:href="zookeys-552-091-g003.jpg" position="float" orientation="portrait" xlink:type="simple" id="oo_72978.jpg"/></fig><fig id="F8" position="float" orientation="portrait"><label>Figure 8.</label><caption><p>Distribution map. <tp:taxon-name><tp:taxon-name-part taxon-name-part-type="genus">Scymnus</tp:taxon-name-part> (<tp:taxon-name-part taxon-name-part-type="subgenus">Orthoscymnus</tp:taxon-name-part>) <tp:taxon-name-part taxon-name-part-type="species">smetanai</tp:taxon-name-part></tp:taxon-name> Canepari (●); <tp:taxon-name><tp:taxon-name-part taxon-name-part-type="genus">Scymnus</tp:taxon-name-part> (<tp:taxon-name-part taxon-name-part-type="subgenus">Orthoscymnus</tp:taxon-name-part>) <tp:taxon-name-part taxon-name-part-type="species">jilongicus</tp:taxon-name-part></tp:taxon-name> Chen &amp; Ren, sp. n. (▲); <tp:taxon-name><tp:taxon-name-part taxon-name-part-type="genus">Scymnus</tp:taxon-name-part> (<tp:taxon-name-part taxon-name-part-type="subgenus">Orthoscymnus</tp:taxon-name-part>) <tp:taxon-name-part taxon-name-part-type="species">paradoxus</tp:taxon-name-part></tp:taxon-name> Chen &amp; Ren, sp. n. (■); <tp:taxon-name><tp:taxon-name-part taxon-name-part-type="genus">Scymnus</tp:taxon-name-part> (<tp:taxon-name-part taxon-name-part-type="subgenus">Orthoscymnus</tp:taxon-name-part>) <tp:taxon-name-part taxon-name-part-type="species">rhododendri</tp:taxon-name-part></tp:taxon-name> Canepari (★).</p></caption><graphic xmlns:xlink="http://www.w3.org/1999/xlink" xlink:href="zookeys-552-091-g008.jpg" position="float" orientation="portrait" xlink:type="simple" id="oo_72983.jpg"/></fig></tp:treatment-sec></tp:taxon-treatment>
