# Supplementary material for: Revision of the subgenus Orthoscymnus Canepari of Scymnus Kugelann (Coleoptera, Coccinellidae), with descriptions of four new species
Source: Zookeys. 2016 Jan 13;(552):91–107. doi: 10.3897/zookeys.552.6167 (PMC4740851; doi:10.3897/zookeys.552.6167)
Supplement: XML Treatment for Scymnus (Orthoscymnus) rhododendri [file zookeys.552.6167-treatment5.xml]

<!DOCTYPE tp:taxon-treatment
  PUBLIC "-//TaxonX//DTD Taxonomic Treatment Publishing DTD v0 20100105//EN" "tax-treatment-NSO.dtd">
<tp:taxon-treatment xmlns:tp="http://www.plazi.org/taxpub"><tp:treatment-meta><kwd-group><label>Taxon classification</label><kwd><named-content content-type="kingdom">Animalia</named-content></kwd><kwd><named-content content-type="order">Coleoptera</named-content></kwd><kwd><named-content content-type="family">Coccinellidae</named-content></kwd></kwd-group><mixed-citation publication-type="journal"><person-group><name><surname>Chen</surname><given-names>Xiaosheng</given-names></name><name><surname>Canepari</surname><given-names>Claudio</given-names></name><name><surname>Wang</surname><given-names>Xingmin</given-names></name><name><surname>Ren</surname><given-names>Shunxiang</given-names></name></person-group><article-title>Revision of the subgenus <italic><tp:taxon-name><tp:taxon-name-part taxon-name-part-type="subgenus">Orthoscymnus</tp:taxon-name-part></tp:taxon-name></italic> Canepari of <italic><tp:taxon-name><tp:taxon-name-part taxon-name-part-type="genus">Scymnus</tp:taxon-name-part></tp:taxon-name></italic> Kugelann (<tp:taxon-name><tp:taxon-name-part taxon-name-part-type="order">Coleoptera</tp:taxon-name-part></tp:taxon-name>, <tp:taxon-name><tp:taxon-name-part taxon-name-part-type="family">Coccinellidae</tp:taxon-name-part></tp:taxon-name>), with descriptions of four new species</article-title><source>Zookeys</source><day>13</day><month>1</month><year>2016</year><volume>2016</volume><issue>552</issue><fpage>91</fpage><lpage>107</lpage><pub-id pub-id-type="doi">10.3897/zookeys.552.6167</pub-id></mixed-citation></tp:treatment-meta><tp:nomenclature><tp:taxon-name>
              <tp:taxon-name-part taxon-name-part-type="genus">Scymnus</tp:taxon-name-part>
                            (<tp:taxon-name-part taxon-name-part-type="subgenus">Orthoscymnus</tp:taxon-name-part>)
                            <tp:taxon-name-part taxon-name-part-type="species">rhododendri</tp:taxon-name-part></tp:taxon-name><tp:taxon-authority>Canepari, 1997</tp:taxon-authority><xref ref-type="fig" rid="F4">Figs 4a–h</xref><xref ref-type="fig" rid="F8">, 8</xref><!--PageBreak--><tp:nomenclature-citation-list><tp:nomenclature-citation><tp:taxon-name>
                    <tp:taxon-name-part taxon-name-part-type="genus">Scymnus</tp:taxon-name-part> (<tp:taxon-name-part taxon-name-part-type="subgenus">Orthoscymnus</tp:taxon-name-part>) <tp:taxon-name-part taxon-name-part-type="species">rhododendri</tp:taxon-name-part></tp:taxon-name><comment>Canepari, 1997: 17; <xref ref-type="bibr" rid="B12">Poorani 2002</xref>: 357; <xref ref-type="bibr" rid="B8">Kovář 2007</xref>: 584.</comment></tp:nomenclature-citation></tp:nomenclature-citation-list></tp:nomenclature><tp:treatment-sec sec-type="Diagnosis"><title>Diagnosis.</title><p>This species is similar to <tp:taxon-name><tp:taxon-name-part taxon-name-part-type="genus">Scymnus</tp:taxon-name-part> (<tp:taxon-name-part taxon-name-part-type="subgenus">Orthoscymnus</tp:taxon-name-part>) <tp:taxon-name-part taxon-name-part-type="species">crispatus</tp:taxon-name-part></tp:taxon-name> sp. n. in general appearance and male genitalia, but can be separated from it by having swollen apex of <!--PageBreak-->penis (Fig. <xref ref-type="fig" rid="F4">4f</xref>), extremely broad penis guide in ventral view (Fig. <xref ref-type="fig" rid="F4">4g</xref>) and the parameres distinctly constricted at base, then expanding toward apex in ventral view (Fig. <xref ref-type="fig" rid="F4">4h</xref>).</p></tp:treatment-sec><tp:treatment-sec sec-type="Description"><title>Description.</title><p>
              <abbrev xmlns:xlink="http://www.w3.org/1999/xlink" xlink:title="total length, from apical margin of clypeus to apex of elytra" xlink:type="simple">TL</abbrev>: 1.60–1.67 mm, <abbrev xmlns:xlink="http://www.w3.org/1999/xlink" xlink:title="total width, across both elytra at widest part" xlink:type="simple">TW</abbrev>: 1.05–1.08 mm, <abbrev xmlns:xlink="http://www.w3.org/1999/xlink" xlink:title="total height, at highest part of elytra" xlink:type="simple">TH</abbrev>: 0.75–0.78 mm, <abbrev xmlns:xlink="http://www.w3.org/1999/xlink" xlink:title="total length, from apical margin of clypeus to apex of elytra" xlink:type="simple">TL</abbrev>/<abbrev xmlns:xlink="http://www.w3.org/1999/xlink" xlink:title="total width, across both elytra at widest part" xlink:type="simple">TW</abbrev>: 1.52–1.55, <abbrev xmlns:xlink="http://www.w3.org/1999/xlink" xlink:title="pronotal length, from the middle of anterior margin to the base of pronotum" xlink:type="simple">PL</abbrev>/<abbrev xmlns:xlink="http://www.w3.org/1999/xlink" xlink:title="pronotal width at widest part" xlink:type="simple">PW</abbrev>: 0.49–0.53, <abbrev xmlns:xlink="http://www.w3.org/1999/xlink" xlink:title="elytral length, along suture from base to apex including scutellum" xlink:type="simple">EL</abbrev>/<abbrev xmlns:xlink="http://www.w3.org/1999/xlink" xlink:title="elytral width, equal to TW" xlink:type="simple">EW</abbrev>: 1.15–1.17, <abbrev xmlns:xlink="http://www.w3.org/1999/xlink" xlink:title="head width, at widest part including eyes" xlink:type="simple">HW</abbrev>/<abbrev xmlns:xlink="http://www.w3.org/1999/xlink" xlink:title="pronotal width at widest part" xlink:type="simple">PW</abbrev>: 0.61–0.62, <abbrev xmlns:xlink="http://www.w3.org/1999/xlink" xlink:title="pronotal width at widest part" xlink:type="simple">PW</abbrev>/<abbrev xmlns:xlink="http://www.w3.org/1999/xlink" xlink:title="elytral width, equal to TW" xlink:type="simple">EW</abbrev>: 0.73–0.75.</p><p>Body elongate oval, moderately convex, dorsum covered with white pubescence (Figs <xref ref-type="fig" rid="F4">4a–c</xref>). Head, antennae and mouthparts yellowish brown. Pronotum brown, sometimes with black marking at base. Scutellum black. Elytra black with apical margin narrowly brown. Prothoracic hypomeron and prosternum yellowish brown. Mesoventrite, metaventrite and elytral epipleura black. Legs yellowish brown.</p><p>Head with fine frontal punctures, as large as eye facets, 1.0–2.0 diameters apart. Eyes densely faceted, interocular distance 0.42 times head width. Pronotal punctures larger than those on frons, 1.0–2.0 diameters apart. Surface of elytra with punctures much coarser than those on pronotum, separated by 2.0–3.0 diameters. Prosternal process trapezoidal, 2 times as long as its width at base; with lateral carinae extending to anterior margin of prosternum, distinctly convergent anteriorly. Abdominal postcoxal lines extending nearly to posterior margin of abdominal ventrite 1 (Fig. <xref ref-type="fig" rid="F4">4d</xref>), area enclosed by lines finely punctate, broadly smooth along line. Abdominal ventrites 5 and 6 in male strongly emarginate apically.</p><p>Male genitalia. Penis stout (Fig. <xref ref-type="fig" rid="F4">4e</xref>); penis capsule highly sclerotized with tiny inner arm and large outer arm; apex of penis distinctly swollen with membranous appendage at apical 1/5 length (Fig. <xref ref-type="fig" rid="F4">4f</xref>). Tegmen stout (Figs <xref ref-type="fig" rid="F4">4g–h</xref>) with penis guide <!--PageBreak-->wide, with sides subparallel from base to its apical 3/4 length, then tapering gradually to pointed apex in ventral view (Fig. <xref ref-type="fig" rid="F4">4g</xref>), and its apex slightly curved outwardly in lateral view (Fig. <xref ref-type="fig" rid="F4">4h</xref>). Parameres constricted at base with expanded apex, distinctly shorter than penis guide, sparsely covered with long setae at apices (Fig. <xref ref-type="fig" rid="F4">4h</xref>).</p><p>Female unknown.</p></tp:treatment-sec><tp:treatment-sec sec-type="type material"><title>Type material.</title><p>
              <bold>Holotype</bold>: male, “Nepal, Sankhua Sabha Distr., above Pahakhola, (<named-content xmlns:xlink="http://www.w3.org/1999/xlink" content-type="dwc:verbatimCoordinates" xlink:type="simple">27°39.40'N, 87°16.12'E</named-content>), <italic><tp:taxon-name><tp:taxon-name-part taxon-name-part-type="genus">Quercus</tp:taxon-name-part> <tp:taxon-name-part taxon-name-part-type="species">semecarpifolia</tp:taxon-name-part></tp:taxon-name></italic>-Rhododendron, 2600–2800 m, 3. VI. 1988, leg Martens &amp; Schawaller” (<named-content xmlns:xlink="http://www.w3.org/1999/xlink" content-type="dwc:institutional_code" xlink:type="simple">SMNS</named-content>).</p></tp:treatment-sec><tp:treatment-sec sec-type="material"><title>Other material examined.</title><p>
              <bold>China: Tibet</bold>: 2♂, Xiayadong Village, Yadong County, <named-content xmlns:xlink="http://www.w3.org/1999/xlink" content-type="dwc:verbatimCoordinates" xlink:type="simple">28°29.29'N, 97°1.36'E</named-content>, ca 2800 m, 1. X. 2009, Chen XS leg. 5♂, Xiayadong Village, Yadong County, <named-content xmlns:xlink="http://www.w3.org/1999/xlink" content-type="dwc:verbatimCoordinates" xlink:type="simple">28°29.29'N, 97°1.36'E</named-content>, ca 2800 m, 29–30. IX. 2009, Chen XS leg.</p></tp:treatment-sec><tp:treatment-sec sec-type="Distribution"><title>Distribution.</title><p>China (Tibet) new distribution; Nepal.</p></tp:treatment-sec><tp:treatment-sec><!--Section generated to contain objects referenced in tp:taxon-treatment.--><fig id="F4" position="float" orientation="portrait"><label>Figure 4.</label><caption><p>
          <tp:taxon-name><tp:taxon-name-part taxon-name-part-type="genus">Scymnus</tp:taxon-name-part> (<tp:taxon-name-part taxon-name-part-type="subgenus">Orthoscymnus</tp:taxon-name-part>) <tp:taxon-name-part taxon-name-part-type="species">rhododendri</tp:taxon-name-part></tp:taxon-name> Canepari, 1997: <bold>a</bold> dorsal view <bold>b</bold> frontal view <bold>c</bold> lateral view <bold>d</bold> abdomen <bold>e</bold> penis <bold>f</bold> apex of penis <bold>g</bold> tegmen, ventral view <bold>h</bold> tegmen, lateral view. Scale bars: <bold>a–d</bold>: 0.5 mm, <bold>e–h</bold>: 0.1 mm.</p></caption><graphic xmlns:xlink="http://www.w3.org/1999/xlink" xlink:href="zookeys-552-091-g004.jpg" position="float" orientation="portrait" xlink:type="simple" id="oo_72979.jpg"/></fig><fig id="F8" position="float" orientation="portrait"><label>Figure 8.</label><caption><p>Distribution map. <tp:taxon-name><tp:taxon-name-part taxon-name-part-type="genus">Scymnus</tp:taxon-name-part> (<tp:taxon-name-part taxon-name-part-type="subgenus">Orthoscymnus</tp:taxon-name-part>) <tp:taxon-name-part taxon-name-part-type="species">smetanai</tp:taxon-name-part></tp:taxon-name> Canepari (●); <tp:taxon-name><tp:taxon-name-part taxon-name-part-type="genus">Scymnus</tp:taxon-name-part> (<tp:taxon-name-part taxon-name-part-type="subgenus">Orthoscymnus</tp:taxon-name-part>) <tp:taxon-name-part taxon-name-part-type="species">jilongicus</tp:taxon-name-part></tp:taxon-name> Chen &amp; Ren, sp. n. (▲); <tp:taxon-name><tp:taxon-name-part taxon-name-part-type="genus">Scymnus</tp:taxon-name-part> (<tp:taxon-name-part taxon-name-part-type="subgenus">Orthoscymnus</tp:taxon-name-part>) <tp:taxon-name-part taxon-name-part-type="species">paradoxus</tp:taxon-name-part></tp:taxon-name> Chen &amp; Ren, sp. n. (■); <tp:taxon-name><tp:taxon-name-part taxon-name-part-type="genus">Scymnus</tp:taxon-name-part> (<tp:taxon-name-part taxon-name-part-type="subgenus">Orthoscymnus</tp:taxon-name-part>) <tp:taxon-name-part taxon-name-part-type="species">rhododendri</tp:taxon-name-part></tp:taxon-name> Canepari (★).</p></caption><graphic xmlns:xlink="http://www.w3.org/1999/xlink" xlink:href="zookeys-552-091-g008.jpg" position="float" orientation="portrait" xlink:type="simple" id="oo_72983.jpg"/></fig></tp:treatment-sec><ref-list><ref id="B12"><mixed-citation xmlns:xlink="http://www.w3.org/1999/xlink" xlink:type="simple">
          <person-group><name name-style="western"><surname>Poorani</surname><given-names>J</given-names></name></person-group> (<year>2002</year>) <article-title>An annotated checklist of the <tp:taxon-name><tp:taxon-name-part taxon-name-part-type="family">Coccinellidae</tp:taxon-name-part></tp:taxon-name> (<tp:taxon-name><tp:taxon-name-part taxon-name-part-type="order">Coleoptera</tp:taxon-name-part></tp:taxon-name>) (excluding <tp:taxon-name><tp:taxon-name-part taxon-name-part-type="subfamily">Epilachninae</tp:taxon-name-part></tp:taxon-name>) of the Indian subregion.</article-title> <source>Oriental Insects</source> <volume>36</volume>: <fpage>307</fpage>–<lpage>383</lpage>. doi: <ext-link xlink:type="simple" ext-link-type="doi" xlink:href="10.1080/00305316.2002.10417335">10.1080/00305316.2002.10417335</ext-link></mixed-citation></ref><ref id="B8"><mixed-citation xmlns:xlink="http://www.w3.org/1999/xlink" xlink:type="simple">
          <person-group><name name-style="western"><surname>Kovář</surname><given-names>I</given-names></name></person-group> (<year>2007</year>) <article-title>New nomenclatorial and taxonomic acts and comments. <tp:taxon-name><tp:taxon-name-part taxon-name-part-type="family">Coccinellidae</tp:taxon-name-part></tp:taxon-name>.</article-title> In: <person-group><name name-style="western"><surname>Löbl</surname><given-names>I</given-names></name><name name-style="western"><surname>Smetana</surname><given-names>A</given-names></name></person-group> (<role>Eds</role>) <source>Catalogue of Palaearctic <tp:taxon-name><tp:taxon-name-part taxon-name-part-type="order">Coleoptera</tp:taxon-name-part></tp:taxon-name></source>, <volume>Volume 4</volume>. <publisher-name>Apollo Books</publisher-name>, <publisher-loc>Stenstrup</publisher-loc>, <fpage>71</fpage>–<lpage>73</lpage>, <fpage>568</fpage>–<lpage>631</lpage>.</mixed-citation></ref></ref-list></tp:taxon-treatment>
