# Supplementary material for: Revision of the subgenus Orthoscymnus Canepari of Scymnus Kugelann (Coleoptera, Coccinellidae), with descriptions of four new species
Source: Zookeys. 2016 Jan 13;(552):91–107. doi: 10.3897/zookeys.552.6167 (PMC4740851; doi:10.3897/zookeys.552.6167)
Supplement: XML Treatment for Scymnus (Orthoscymnus) robustibasalis [file zookeys.552.6167-treatment7.xml]

<!DOCTYPE tp:taxon-treatment
  PUBLIC "-//TaxonX//DTD Taxonomic Treatment Publishing DTD v0 20100105//EN" "tax-treatment-NSO.dtd">
<tp:taxon-treatment xmlns:tp="http://www.plazi.org/taxpub"><tp:treatment-meta><kwd-group><label>Taxon classification</label><kwd><named-content content-type="kingdom">Animalia</named-content></kwd><kwd><named-content content-type="order">Coleoptera</named-content></kwd><kwd><named-content content-type="family">Coccinellidae</named-content></kwd></kwd-group><mixed-citation publication-type="journal"><person-group><name><surname>Chen</surname><given-names>Xiaosheng</given-names></name><name><surname>Canepari</surname><given-names>Claudio</given-names></name><name><surname>Wang</surname><given-names>Xingmin</given-names></name><name><surname>Ren</surname><given-names>Shunxiang</given-names></name></person-group><article-title>Revision of the subgenus <italic><tp:taxon-name><tp:taxon-name-part taxon-name-part-type="subgenus">Orthoscymnus</tp:taxon-name-part></tp:taxon-name></italic> Canepari of <italic><tp:taxon-name><tp:taxon-name-part taxon-name-part-type="genus">Scymnus</tp:taxon-name-part></tp:taxon-name></italic> Kugelann (<tp:taxon-name><tp:taxon-name-part taxon-name-part-type="order">Coleoptera</tp:taxon-name-part></tp:taxon-name>, <tp:taxon-name><tp:taxon-name-part taxon-name-part-type="family">Coccinellidae</tp:taxon-name-part></tp:taxon-name>), with descriptions of four new species</article-title><source>Zookeys</source><day>13</day><month>1</month><year>2016</year><volume>2016</volume><issue>552</issue><fpage>91</fpage><lpage>107</lpage><pub-id pub-id-type="doi">10.3897/zookeys.552.6167</pub-id></mixed-citation></tp:treatment-meta><tp:nomenclature><tp:taxon-name>
              <tp:taxon-name-part taxon-name-part-type="genus">Scymnus</tp:taxon-name-part>
                            (<tp:taxon-name-part taxon-name-part-type="subgenus">Orthoscymnus</tp:taxon-name-part>)
                            <tp:taxon-name-part taxon-name-part-type="species">robustibasalis</tp:taxon-name-part></tp:taxon-name><tp:taxon-authority>(Yu, 2000)</tp:taxon-authority><tp:taxon-status xmlns:xlink="http://www.w3.org/1999/xlink" xlink:type="simple">comb. n.</tp:taxon-status><xref ref-type="fig" rid="F6">Figs 6a–h</xref><xref ref-type="fig" rid="F9">, 9</xref><!--PageBreak--><tp:nomenclature-citation-list><tp:nomenclature-citation><tp:taxon-name>
                    <tp:taxon-name-part taxon-name-part-type="genus">Scymnus</tp:taxon-name-part> (<tp:taxon-name-part taxon-name-part-type="subgenus">Pullus</tp:taxon-name-part>) <tp:taxon-name-part taxon-name-part-type="species">robustibasalis</tp:taxon-name-part></tp:taxon-name><comment>Yu in <xref ref-type="bibr" rid="B18">Yu et al. 2000</xref>: 180; <xref ref-type="bibr" rid="B11">Pang et al. 2004</xref>: 80; <xref ref-type="bibr" rid="B8">Kovář 2007</xref>: 587.</comment></tp:nomenclature-citation></tp:nomenclature-citation-list></tp:nomenclature><tp:treatment-sec sec-type="Diagnosis"><title>Diagnosis.</title><p>This species is most similar to <tp:taxon-name><tp:taxon-name-part taxon-name-part-type="genus">Scymnus</tp:taxon-name-part> (<tp:taxon-name-part taxon-name-part-type="subgenus">Orthoscymnus</tp:taxon-name-part>) <tp:taxon-name-part taxon-name-part-type="species">duomaculatus</tp:taxon-name-part></tp:taxon-name> sp. n. in having black pronotum but can be easily separated from it by the black elytra (Fig. <xref ref-type="fig" rid="F6">6a</xref>) and parameres tapering toward apex, distinctly shorter than penis guide in lateral view (Fig. <xref ref-type="fig" rid="F6">6h</xref>).</p><!--PageBreak--></tp:treatment-sec><tp:treatment-sec sec-type="Description"><title>Description.</title><p>
              <abbrev xmlns:xlink="http://www.w3.org/1999/xlink" xlink:title="total length, from apical margin of clypeus to apex of elytra" xlink:type="simple">TL</abbrev>: 1.69–1.76mm, <abbrev xmlns:xlink="http://www.w3.org/1999/xlink" xlink:title="total width, across both elytra at widest part" xlink:type="simple">TW</abbrev>: 1.10–1.21mm, <abbrev xmlns:xlink="http://www.w3.org/1999/xlink" xlink:title="total height, at highest part of elytra" xlink:type="simple">TH</abbrev>: 0.76–0.83mm, <abbrev xmlns:xlink="http://www.w3.org/1999/xlink" xlink:title="total length, from apical margin of clypeus to apex of elytra" xlink:type="simple">TL</abbrev>/<abbrev xmlns:xlink="http://www.w3.org/1999/xlink" xlink:title="total width, across both elytra at widest part" xlink:type="simple">TW</abbrev>: 1.45–1.54, <abbrev xmlns:xlink="http://www.w3.org/1999/xlink" xlink:title="pronotal length, from the middle of anterior margin to the base of pronotum" xlink:type="simple">PL</abbrev>/<abbrev xmlns:xlink="http://www.w3.org/1999/xlink" xlink:title="pronotal width at widest part" xlink:type="simple">PW</abbrev>: 0.47–0.52, <abbrev xmlns:xlink="http://www.w3.org/1999/xlink" xlink:title="elytral length, along suture from base to apex including scutellum" xlink:type="simple">EL</abbrev>/<abbrev xmlns:xlink="http://www.w3.org/1999/xlink" xlink:title="elytral width, equal to TW" xlink:type="simple">EW</abbrev>: 1.24–1.26, <abbrev xmlns:xlink="http://www.w3.org/1999/xlink" xlink:title="head width, at widest part including eyes" xlink:type="simple">HW</abbrev>/<abbrev xmlns:xlink="http://www.w3.org/1999/xlink" xlink:title="pronotal width at widest part" xlink:type="simple">PW</abbrev>: 0.56–0.57, <abbrev xmlns:xlink="http://www.w3.org/1999/xlink" xlink:title="pronotal width at widest part" xlink:type="simple">PW</abbrev>/<abbrev xmlns:xlink="http://www.w3.org/1999/xlink" xlink:title="elytral width, equal to TW" xlink:type="simple">EW</abbrev>: 0.73–0.75.</p><p>Body elongate oval, moderately convex, dorsum covered with white pubescence (Figs <xref ref-type="fig" rid="F6">6a–c</xref>). Head, antennae and mouthparts dark brown. Pronotum black with anterior angles dark brown. Scutellum black. Elytra black with apical margin narrowly reddish brown. Prothoracic hypomeron dark brown. Prosternum, mesoventrite, metaventrite and elytral epipleura black. Legs yellowish brown.</p><p>Head with dense frontal punctures, slightly smaller than eye facets, 0.5–1.0 diameter apart. Eyes densely faceted, interocular distance 0.50 times head width. Pronotal punctures as large as those on frons, 1.0–1.5 diameters apart. Surface of elytra with punctures much larger than those on pronotum, separated by 1.0–2.0 diameters. Prosternal process trapezoidal, 2 times as long as its width at base; with lateral carinae extending to anterior margin of prosternum, slightly convergent anteriorly. Abdominal postcoxal lines reaching 3/4 length of abdominal ventrite 1 (Fig. <xref ref-type="fig" rid="F6">6d</xref>), area enclosed by lines finely punctate, broadly smooth along line. Abdominal ventrites 5 and 6 in male strongly emarginate apically.</p><p>Male genitalia. Penis robust and short, unevenly curved (Fig. <xref ref-type="fig" rid="F6">6e</xref>); penis capsule sclerotized with both arms well developed; apex of penis simple (Fig. <xref ref-type="fig" rid="F6">6f</xref>). Tegmen stout with tegminal strut black, highly sclerotized (Fig. <xref ref-type="fig" rid="F6">6g–h</xref>). Penis guide slightly <!--PageBreak-->constricted at base, parallel-sided at middle part, then tapering gradually to blunt apex in ventral view (Fig. <xref ref-type="fig" rid="F6">6g</xref>). Parameres stout, tapering toward apex, distinctly shorter than penis guide, densely covered with long setae at apices and inner sides (Fig. <xref ref-type="fig" rid="F6">6h</xref>).</p><p>Female unknown.</p></tp:treatment-sec><tp:treatment-sec sec-type="type material"><title>Type material.</title><p>
              <bold>Holotype</bold>: male, “Wenfeng Temple, Lijiang, Yunnan, (<named-content xmlns:xlink="http://www.w3.org/1999/xlink" content-type="dwc:verbatimCoordinates" xlink:type="simple">26°48.64'N, 100°12.15'E</named-content>), 20. IV. 1997, Yao DF <italic>et al</italic>. leg (handwritten) / <tp:taxon-name><tp:taxon-name-part taxon-name-part-type="genus">Scymnus</tp:taxon-name-part> (<tp:taxon-name-part taxon-name-part-type="subgenus">Pullus</tp:taxon-name-part>) <tp:taxon-name-part taxon-name-part-type="species">robustibasalis</tp:taxon-name-part></tp:taxon-name> Yu, sp. n. (printed, red label)” (<abbrev xmlns:xlink="http://www.w3.org/1999/xlink" content-type="institution" xlink:title="Beijing Academy of Agricultural and Forestry Science, Beijing, China" xlink:type="simple">BAAF</abbrev>). <bold>Paratype</bold>: 1♂, “Wenfeng Temple, Wenbishan, Lijiang, Yunnan, (<named-content xmlns:xlink="http://www.w3.org/1999/xlink" content-type="dwc:verbatimCoordinates" xlink:type="simple">26°48.64'N, 100°12.15'E</named-content>), 20. IV. 1997, Yao DF <italic>et al</italic>. leg (handwritten) / 970512-2 (handwritten) / Paratype (printed, yellow label), <tp:taxon-name><tp:taxon-name-part taxon-name-part-type="genus">Scymnus</tp:taxon-name-part> (<tp:taxon-name-part taxon-name-part-type="subgenus">Pullus</tp:taxon-name-part>) <tp:taxon-name-part taxon-name-part-type="species">robustibasalis</tp:taxon-name-part></tp:taxon-name> Yu, sp. n. (printed)” (<abbrev xmlns:xlink="http://www.w3.org/1999/xlink" content-type="institution" xlink:title="Beijing Academy of Agricultural and Forestry Science, Beijing, China" xlink:type="simple">BAAF</abbrev>).</p></tp:treatment-sec><tp:treatment-sec sec-type="material"><title>Other material examined.</title><p>
              <bold>Sichuan</bold>: 1♂, Laba River National Nature Reserve, Tianquan, <named-content xmlns:xlink="http://www.w3.org/1999/xlink" content-type="dwc:verbatimCoordinates" xlink:type="simple">30°0.58'N, 102°27.59'E</named-content>, ca 1100 m, 4. X. 2007, Chen XS leg. <bold>Yunnan</bold>: 1♂, Hutiaoxia, Lijiang, <named-content xmlns:xlink="http://www.w3.org/1999/xlink" content-type="dwc:verbatimCoordinates" xlink:type="simple">27°10.97'N, 100°3.16'E</named-content>, ca 1100 m, 3. IX. 2005, Qin ZQ leg.</p></tp:treatment-sec><tp:treatment-sec sec-type="Distribution"><title>Distribution.</title><p>China (Sichuan, Yunnan).</p></tp:treatment-sec><tp:treatment-sec><!--Section generated to contain objects referenced in tp:taxon-treatment.--><fig id="F6" position="float" orientation="portrait"><label>Figure 6.</label><caption><p>
          <tp:taxon-name><tp:taxon-name-part taxon-name-part-type="genus">Scymnus</tp:taxon-name-part> (<tp:taxon-name-part taxon-name-part-type="subgenus">Orthoscymnus</tp:taxon-name-part>) <tp:taxon-name-part taxon-name-part-type="species">robustibasalis</tp:taxon-name-part></tp:taxon-name> (Yu, 2000), comb. n.: <bold>a</bold> dorsal view <bold>b</bold> frontal view <bold>c</bold> lateral view <bold>d</bold> abdomen <bold>e</bold> penis <bold>f</bold> apex of penis <bold>g</bold> tegmen, ventral view <bold>h</bold> tegmen, lateral view. Scale bars: <bold>a–d</bold>: 0.5 mm, <bold>e–h</bold>: 0.1 mm.</p></caption><graphic xmlns:xlink="http://www.w3.org/1999/xlink" xlink:href="zookeys-552-091-g006.jpg" position="float" orientation="portrait" xlink:type="simple" id="oo_72981.jpg"/></fig><fig id="F9" position="float" orientation="portrait"><label>Figure 9.</label><caption><p>Distribution map. <tp:taxon-name><tp:taxon-name-part taxon-name-part-type="genus">Scymnus</tp:taxon-name-part> (<tp:taxon-name-part taxon-name-part-type="subgenus">Orthoscymnus</tp:taxon-name-part>) <tp:taxon-name-part taxon-name-part-type="species">crispatus</tp:taxon-name-part></tp:taxon-name> Chen &amp; Ren, sp. n. (●); <tp:taxon-name><tp:taxon-name-part taxon-name-part-type="genus">Scymnus</tp:taxon-name-part> (<tp:taxon-name-part taxon-name-part-type="subgenus">Orthoscymnus</tp:taxon-name-part>) <tp:taxon-name-part taxon-name-part-type="species">robustibasalis</tp:taxon-name-part></tp:taxon-name> (Yu), comb. n. (★); <tp:taxon-name><tp:taxon-name-part taxon-name-part-type="genus">Scymnus</tp:taxon-name-part> (<tp:taxon-name-part taxon-name-part-type="subgenus">Orthoscymnus</tp:taxon-name-part>) <tp:taxon-name-part taxon-name-part-type="species">duomaculatus</tp:taxon-name-part></tp:taxon-name> Chen &amp; Ren, sp. n. (▲).</p></caption><graphic xmlns:xlink="http://www.w3.org/1999/xlink" xlink:href="zookeys-552-091-g009.jpg" position="float" orientation="portrait" xlink:type="simple" id="oo_72984.jpg"/></fig></tp:treatment-sec><ref-list><ref id="B18"><mixed-citation xmlns:xlink="http://www.w3.org/1999/xlink" xlink:type="simple">
          <person-group><name name-style="western"><surname>Yu</surname><given-names>GY</given-names></name><name name-style="western"><surname>Montgomery</surname><given-names>ME</given-names></name><name name-style="western"><surname>Yao</surname><given-names>DF</given-names></name></person-group> (<year>2000</year>) <article-title>Lady beetles (<tp:taxon-name><tp:taxon-name-part taxon-name-part-type="order">Coleoptera</tp:taxon-name-part></tp:taxon-name>: <tp:taxon-name><tp:taxon-name-part taxon-name-part-type="family">Coccinellidae</tp:taxon-name-part></tp:taxon-name>) from Chinese hemlocks infected with the hemlock woolly adelgid, <italic><tp:taxon-name><tp:taxon-name-part taxon-name-part-type="genus">Adelges</tp:taxon-name-part> <tp:taxon-name-part taxon-name-part-type="species">tsugae</tp:taxon-name-part></tp:taxon-name></italic> Annand (<tp:taxon-name><tp:taxon-name-part taxon-name-part-type="suborder">Homoptera</tp:taxon-name-part></tp:taxon-name>: <tp:taxon-name><tp:taxon-name-part taxon-name-part-type="family">Adelgidae</tp:taxon-name-part></tp:taxon-name>).</article-title> <source>The Coleopterists Bulletin</source> <volume>54</volume>(<issue>2</issue>): <fpage>154</fpage>–<lpage>199</lpage>. doi: <ext-link xlink:type="simple" ext-link-type="doi" xlink:href="10.1649/0010-065X(2000)054[0154:LBCCFC]2.0.CO;2">10.1649/0010-065X(2000)054[0154:LBCCFC]2.0.CO;2</ext-link></mixed-citation></ref><ref id="B11"><mixed-citation xmlns:xlink="http://www.w3.org/1999/xlink" xlink:type="simple">
          <person-group><name name-style="western"><surname>Pang</surname><given-names>H</given-names></name><name name-style="western"><surname>Ren</surname><given-names>SX</given-names></name><name name-style="western"><surname>Zeng</surname><given-names>T</given-names></name><name name-style="western"><surname>Pang</surname><given-names>XF</given-names></name></person-group> (<year>2004</year>) <source>Biodiversity and their utilization of <tp:taxon-name><tp:taxon-name-part taxon-name-part-type="family">Coccinellidae</tp:taxon-name-part></tp:taxon-name> in China.</source> <publisher-name>Science and Technology Press of Guangdong</publisher-name>, <publisher-loc>Guangzhou</publisher-loc>, <size units="page">168 pp</size>. <comment>[In Chinese]</comment></mixed-citation></ref><ref id="B8"><mixed-citation xmlns:xlink="http://www.w3.org/1999/xlink" xlink:type="simple">
          <person-group><name name-style="western"><surname>Kovář</surname><given-names>I</given-names></name></person-group> (<year>2007</year>) <article-title>New nomenclatorial and taxonomic acts and comments. <tp:taxon-name><tp:taxon-name-part taxon-name-part-type="family">Coccinellidae</tp:taxon-name-part></tp:taxon-name>.</article-title> In: <person-group><name name-style="western"><surname>Löbl</surname><given-names>I</given-names></name><name name-style="western"><surname>Smetana</surname><given-names>A</given-names></name></person-group> (<role>Eds</role>) <source>Catalogue of Palaearctic <tp:taxon-name><tp:taxon-name-part taxon-name-part-type="order">Coleoptera</tp:taxon-name-part></tp:taxon-name></source>, <volume>Volume 4</volume>. <publisher-name>Apollo Books</publisher-name>, <publisher-loc>Stenstrup</publisher-loc>, <fpage>71</fpage>–<lpage>73</lpage>, <fpage>568</fpage>–<lpage>631</lpage>.</mixed-citation></ref></ref-list></tp:taxon-treatment>
