# Supplementary material for: Revision of the subgenus Orthoscymnus Canepari of Scymnus Kugelann (Coleoptera, Coccinellidae), with descriptions of four new species
Source: Zookeys. 2016 Jan 13;(552):91–107. doi: 10.3897/zookeys.552.6167 (PMC4740851; doi:10.3897/zookeys.552.6167)
Supplement: XML Treatment for Scymnus (Orthoscymnus) duomaculatus [file zookeys.552.6167-treatment8.xml]

<!DOCTYPE tp:taxon-treatment
  PUBLIC "-//TaxonX//DTD Taxonomic Treatment Publishing DTD v0 20100105//EN" "tax-treatment-NSO.dtd">
<tp:taxon-treatment xmlns:tp="http://www.plazi.org/taxpub"><tp:treatment-meta><kwd-group><label>Taxon classification</label><kwd><named-content content-type="kingdom">Animalia</named-content></kwd><kwd><named-content content-type="order">Coleoptera</named-content></kwd><kwd><named-content content-type="family">Coccinellidae</named-content></kwd></kwd-group><mixed-citation publication-type="journal"><person-group><name><surname>Chen</surname><given-names>Xiaosheng</given-names></name><name><surname>Canepari</surname><given-names>Claudio</given-names></name><name><surname>Wang</surname><given-names>Xingmin</given-names></name><name><surname>Ren</surname><given-names>Shunxiang</given-names></name></person-group><article-title>Revision of the subgenus <italic><tp:taxon-name><tp:taxon-name-part taxon-name-part-type="subgenus">Orthoscymnus</tp:taxon-name-part></tp:taxon-name></italic> Canepari of <italic><tp:taxon-name><tp:taxon-name-part taxon-name-part-type="genus">Scymnus</tp:taxon-name-part></tp:taxon-name></italic> Kugelann (<tp:taxon-name><tp:taxon-name-part taxon-name-part-type="order">Coleoptera</tp:taxon-name-part></tp:taxon-name>, <tp:taxon-name><tp:taxon-name-part taxon-name-part-type="family">Coccinellidae</tp:taxon-name-part></tp:taxon-name>), with descriptions of four new species</article-title><source>Zookeys</source><day>13</day><month>1</month><year>2016</year><volume>2016</volume><issue>552</issue><fpage>91</fpage><lpage>107</lpage><pub-id pub-id-type="doi">10.3897/zookeys.552.6167</pub-id></mixed-citation></tp:treatment-meta><tp:nomenclature><tp:taxon-name>
              <tp:taxon-name-part taxon-name-part-type="genus">Scymnus</tp:taxon-name-part>
                            (<tp:taxon-name-part taxon-name-part-type="subgenus">Orthoscymnus</tp:taxon-name-part>)
                            <tp:taxon-name-part taxon-name-part-type="species">duomaculatus</tp:taxon-name-part><object-id xmlns:xlink="http://www.w3.org/1999/xlink" content-type="zoobank" xlink:type="simple">http://zoobank.org/D56A3761-3318-4CC9-BBC3-FE4C77B2FFA1</object-id></tp:taxon-name><tp:taxon-authority>Chen &amp; Ren</tp:taxon-authority><tp:taxon-status xmlns:xlink="http://www.w3.org/1999/xlink" xlink:type="simple">sp. n.</tp:taxon-status><xref ref-type="fig" rid="F7">Figs 7a–h</xref><xref ref-type="fig" rid="F9">, 9</xref></tp:nomenclature><tp:treatment-sec sec-type="Diagnosis"><title>Diagnosis.</title><p>This species closely resembles <tp:taxon-name><tp:taxon-name-part taxon-name-part-type="genus">Scymnus</tp:taxon-name-part> (<tp:taxon-name-part taxon-name-part-type="subgenus">Orthoscymnus</tp:taxon-name-part>) <tp:taxon-name-part taxon-name-part-type="species">robustibasalis</tp:taxon-name-part></tp:taxon-name> in having black pronotum but can be distinguished from it by the black elytra with two brown spots (Fig. <xref ref-type="fig" rid="F7">7a</xref>) and parameres expanding toward their rounded apices, slightly longer than penis guide in lateral view (Fig. <xref ref-type="fig" rid="F7">7h</xref>). It is also similar to <tp:taxon-name><tp:taxon-name-part taxon-name-part-type="genus">Scymnus</tp:taxon-name-part> (<tp:taxon-name-part taxon-name-part-type="subgenus">Pullus</tp:taxon-name-part>) <tp:taxon-name-part taxon-name-part-type="species">rufomaculatus</tp:taxon-name-part></tp:taxon-name> Canepari, 2012 in dorsal colour pattern, but can be separated from it by the stout penis guide in lateral view (Fig. <xref ref-type="fig" rid="F7">7h</xref>) and the different shape of penis capsule (Fig. <xref ref-type="fig" rid="F7">7e</xref>).</p></tp:treatment-sec><tp:treatment-sec sec-type="Description"><title>Description.</title><p>
              <abbrev xmlns:xlink="http://www.w3.org/1999/xlink" xlink:title="total length, from apical margin of clypeus to apex of elytra" xlink:type="simple">TL</abbrev>: 1.62–1.83 mm, <abbrev xmlns:xlink="http://www.w3.org/1999/xlink" xlink:title="total width, across both elytra at widest part" xlink:type="simple">TW</abbrev>: 1.12–1.24 mm, <abbrev xmlns:xlink="http://www.w3.org/1999/xlink" xlink:title="total height, at highest part of elytra" xlink:type="simple">TH</abbrev>: 0.71–0.81 mm, <abbrev xmlns:xlink="http://www.w3.org/1999/xlink" xlink:title="total length, from apical margin of clypeus to apex of elytra" xlink:type="simple">TL</abbrev>/<abbrev xmlns:xlink="http://www.w3.org/1999/xlink" xlink:title="total width, across both elytra at widest part" xlink:type="simple">TW</abbrev>: 1.44–1.47, <abbrev xmlns:xlink="http://www.w3.org/1999/xlink" xlink:title="pronotal length, from the middle of anterior margin to the base of pronotum" xlink:type="simple">PL</abbrev>/<abbrev xmlns:xlink="http://www.w3.org/1999/xlink" xlink:title="pronotal width at widest part" xlink:type="simple">PW</abbrev>: 0.51–0.53, <abbrev xmlns:xlink="http://www.w3.org/1999/xlink" xlink:title="elytral length, along suture from base to apex including scutellum" xlink:type="simple">EL</abbrev>/<abbrev xmlns:xlink="http://www.w3.org/1999/xlink" xlink:title="elytral width, equal to TW" xlink:type="simple">EW</abbrev>: 1.24–1.25, <abbrev xmlns:xlink="http://www.w3.org/1999/xlink" xlink:title="head width, at widest part including eyes" xlink:type="simple">HW</abbrev>/<abbrev xmlns:xlink="http://www.w3.org/1999/xlink" xlink:title="pronotal width at widest part" xlink:type="simple">PW</abbrev>: 0.57–0.60, <abbrev xmlns:xlink="http://www.w3.org/1999/xlink" xlink:title="pronotal width at widest part" xlink:type="simple">PW</abbrev>/<abbrev xmlns:xlink="http://www.w3.org/1999/xlink" xlink:title="elytral width, equal to TW" xlink:type="simple">EW</abbrev>: 0.71–0.74.</p><p>Body oval, moderately convex, dorsum covered with white pubescence (Fig. <xref ref-type="fig" rid="F7">7a–c</xref>). Head black. Antennae and mouthparts dark brown. Pronotum and scutellum black. Elytra black with two kidney-shaped brown spots near suture. Underside entirely black. Legs dark brown.</p><p>Head with fine frontal punctures, as large as eye facets, 0.5–1.0 diameter apart. Eyes densely faceted, interocular distance 0.5 times head width. Pronotal punctures larger than those on frons, 1.0–2.0 diameters apart. Surface of elytra with punctures larger than those on pronotum, separated by 1.0–2.0 diameters. Prosternal process trapezoidal, 2 times as long as its width at base; with lateral carinae extending to anterior margin of prosternum, distinctly convergent anteriorly. Abdominal postcoxal lines extending nearly to posterior margins of abdominal ventrite 1 (Fig. <xref ref-type="fig" rid="F7">7d</xref>), area enclosed by lines finely punctate, broadly smooth along line. Abdominal ventrite 5 truncate and ventrite 6 strongly emarginated apically in male.</p><!--PageBreak--><p>Male genitalia. Penis slender (Fig. <xref ref-type="fig" rid="F7">7e</xref>); penis capsule sclerotized with small inner arm and large outer arm; apex of penis slightly sinuated with membranous appendage (Fig. <xref ref-type="fig" rid="F7">7f</xref>). Tegmen stout (Fig. <xref ref-type="fig" rid="F7">7g–h</xref>) with penis guide parallel-sided from base to 3/4 length, then tapering gradually to blunt apex in ventral view (Fig. <xref ref-type="fig" rid="F7">7g</xref>). Parameres curved at base, expanded toward apex, slightly longer than penis guide, sparsely covered with long setae at apices (Fig. <xref ref-type="fig" rid="F7">7h</xref>).</p><p>Female externally similar to male but with abdominal ventrites 5 and 6 rounded apically.</p></tp:treatment-sec><tp:treatment-sec sec-type="type material"><title>Type material.</title><p>
              <bold>Holotype</bold>: male, No. <abbrev xmlns:xlink="http://www.w3.org/1999/xlink" content-type="institution" xlink:title="South China Agricultural University, Guangzhou, China" xlink:type="simple">SCAU</abbrev> (E) 13197, <bold>China: Tibet</bold>: Jilong Town, Jilong County, <named-content xmlns:xlink="http://www.w3.org/1999/xlink" content-type="dwc:verbatimCoordinates" xlink:type="simple">28°23.00'N, 85°19.60'E</named-content>, ca 2900 m, 29. X. 2011, Li WJ leg. <bold>Paratypes (9): Tibet</bold>: 2♀ with same data as holotype. 1♂5♀, Zhangmu Town, Nielamu County, Rikaze, <named-content xmlns:xlink="http://www.w3.org/1999/xlink" content-type="dwc:verbatimCoordinates" xlink:type="simple">27°58.47'N, 85°58.15'E</named-content>, ca 2500 m, 27. IX. 2009, Chen XS leg. 1♂, Zhangmu Port, Rikaze, <named-content xmlns:xlink="http://www.w3.org/1999/xlink" content-type="dwc:verbatimCoordinates" xlink:type="simple">27°58.47'N, 85°58.15'E</named-content>, ca 3000 m, 28. IX. 2009, Chen XS leg. (<abbrev xmlns:xlink="http://www.w3.org/1999/xlink" content-type="institution" xlink:title="South China Agricultural University, Guangzhou, China" xlink:type="simple">SCAU</abbrev>).</p></tp:treatment-sec><tp:treatment-sec sec-type="Distribution"><title>Distribution.</title><p>China (Tibet).</p></tp:treatment-sec><tp:treatment-sec sec-type="Etymology"><title>Etymology.</title><p>The species name is derived from Latin (‘<italic>duo</italic>-’ = two and ‘<italic>maculatus</italic>’ = maculate), referring to two brown spots on the elytra.</p><!--PageBreak--><!--PageBreak--></tp:treatment-sec><tp:treatment-sec><!--Section generated to contain objects referenced in tp:taxon-treatment.--><fig id="F7" position="float" orientation="portrait"><label>Figure 7.</label><caption><p>
          <tp:taxon-name><tp:taxon-name-part taxon-name-part-type="genus">Scymnus</tp:taxon-name-part> (<tp:taxon-name-part taxon-name-part-type="subgenus">Orthoscymnus</tp:taxon-name-part>) <tp:taxon-name-part taxon-name-part-type="species">duomaculatus</tp:taxon-name-part></tp:taxon-name> Chen &amp; Ren, sp. n.: <bold>a</bold> dorsal view <bold>b</bold> frontal view <bold>c</bold> lateral view <bold>d</bold> abdomen; <bold>e</bold> penis <bold>f</bold> apex of penis; <bold>g</bold> tegmen, ventral view <bold>h</bold> tegmen, lateral view. Scale bars: <bold>a–d</bold>: 0.5 mm, <bold>e–h</bold>: 0.1 mm.</p></caption><graphic xmlns:xlink="http://www.w3.org/1999/xlink" xlink:href="zookeys-552-091-g007.jpg" position="float" orientation="portrait" xlink:type="simple" id="oo_72982.jpg"/></fig><fig id="F9" position="float" orientation="portrait"><label>Figure 9.</label><caption><p>Distribution map. <tp:taxon-name><tp:taxon-name-part taxon-name-part-type="genus">Scymnus</tp:taxon-name-part> (<tp:taxon-name-part taxon-name-part-type="subgenus">Orthoscymnus</tp:taxon-name-part>) <tp:taxon-name-part taxon-name-part-type="species">crispatus</tp:taxon-name-part></tp:taxon-name> Chen &amp; Ren, sp. n. (●); <tp:taxon-name><tp:taxon-name-part taxon-name-part-type="genus">Scymnus</tp:taxon-name-part> (<tp:taxon-name-part taxon-name-part-type="subgenus">Orthoscymnus</tp:taxon-name-part>) <tp:taxon-name-part taxon-name-part-type="species">robustibasalis</tp:taxon-name-part></tp:taxon-name> (Yu), comb. n. (★); <tp:taxon-name><tp:taxon-name-part taxon-name-part-type="genus">Scymnus</tp:taxon-name-part> (<tp:taxon-name-part taxon-name-part-type="subgenus">Orthoscymnus</tp:taxon-name-part>) <tp:taxon-name-part taxon-name-part-type="species">duomaculatus</tp:taxon-name-part></tp:taxon-name> Chen &amp; Ren, sp. n. (▲).</p></caption><graphic xmlns:xlink="http://www.w3.org/1999/xlink" xlink:href="zookeys-552-091-g009.jpg" position="float" orientation="portrait" xlink:type="simple" id="oo_72984.jpg"/></fig></tp:treatment-sec></tp:taxon-treatment>
